# Supplementary material for: Comparative Genomics Supports That Brazilian Bioethanol Saccharomyces cerevisiae Comprise a Unified Group of Domesticated Strains Related to Cachaça Spirit Yeasts
Source: Front Microbiol. 2021 Apr 15;12:644089. doi: 10.3389/fmicb.2021.644089 (PMC8082247; doi:10.3389/fmicb.2021.644089)
Supplement: Supplementary file 2 [file Data_Sheet_2.zip]

Archive with 1 entries (1 files):
- Supplementary Sequence File 1.gbk
